# Supplementary material for: Patterns and Drivers of Aboveground Insect Diversity along Ecological Transect in Temperate Grazed Steppes of Eastern Eurasian
Source: Insects. 2023 Feb 15;14(2):191. doi: 10.3390/insects14020191 (PMC9964858; doi:10.3390/insects14020191)
Supplement: Supplementary file 1 [file insects-14-00191-s001.zip]

Archive with 6 entries (6 files):
- Supplementary Materials Figure S1.tiff
- Supplementary Materials Figure S2.tiff
- Supplementary Materials Figure S3.tiff
- Supplementary Materials Table S1.xlsx
- Supplementary Materials Table S2.xlsx
- Supplementary Materials Table S3.xlsx
