# Supplementary material for: Patterns and Drivers of Aboveground Insect Diversity along Ecological Transect in Temperate Grazed Steppes of Eastern Eurasian
Source: Insects. 2023 Feb 15;14(2):191. doi: 10.3390/insects14020191 (PMC9964858; doi:10.3390/insects14020191)
Supplement: Supplementary file 1 [file insects-14-00191-s001.zip › Supplementary Materials Table S1.xlsx]

## Sheet: Sheet1
	Table S1. Sampling site information in terms of their grassland types, Sobs = observed insect species richness, SC= Sample coverage. Latitude and longitude data correspond to the centroid at each site.
		Site	Steppe types	Sobs	SC	Latitude	Longitude
	1	Duolun, Inner Mongolia	Typical	17	0.97	42°11'13.48"N	116°44'47.15"E
	2	Zhenglan Banner, Inner Mongolia	Typical	25	0.96	42°43'01.32"N	116°03'41.15"E
	3	Dalinor, Inner Mongolia	Typical	23	0.97	43°26'22.47"N	116°40'04.39"E
	4	Xilinhot, Inner Mongolia	Typical	19	0.99	43°57'18.20"N	115°51'19.44"E
	5	Xilinhot, Inner Mongolia	Typical	22	1	44°43'06.04"N	115°46'48.02"E
	6	Abaga Banner, Inner Mongolia	Desert	17	0.99	44°58'11.26"N	115°06'23.90"E
	7	Abaga Banner, Inner Mongolia	Desert	14	0.99	45°19'37.58"N	114°50'21.56"E
	8	Khaldzan, Sukhbaatar, Mongolia	Desert	15	0.98	46°06'36.70"N	112°56'38.70"E
	9	Sukhbaatar, Sukhbaatar, Mongolia	Desert	13	0.98	46°58'03.20"N	113°29'46.50"E
	10	Bulgan, Dornod, Mongolia	Desert	14	0.94	47°39'29.60"N	114°11'17.50"E
