# Supplementary material for: Patterns and Drivers of Aboveground Insect Diversity along Ecological Transect in Temperate Grazed Steppes of Eastern Eurasian
Source: Insects. 2023 Feb 15;14(2):191. doi: 10.3390/insects14020191 (PMC9964858; doi:10.3390/insects14020191)
Supplement: Supplementary file 1 [file insects-14-00191-s001.zip › Supplementary Materials Table S2.xlsx]

## Sheet: Sheet1
	Table S2. List of species collected in 40 samples of 10 sites across the latitude gradient in the EEST. The table is filled with species occurrences (i.e. number of 1 site in which a species was collected regardless the number of individuals).
	Species	Site
		1	2	3	4	5	6	7	8	9	10
	Oedaleus decorus asiaticus	0	2	0	2	0	4	3	1	0	1
	Sphingonotus mongolicus	2	1	0	0	0	1	0	0	0	1
	Epacromius tergestinus tergestinus	1	1	1	2	15	0	0	1	2	0
	Aiolopus tamulus	1	1	4	0	0	3	0	0	0	0
	Bryodemella holdereri holdereri	0	0	7	2	0	0	0	3	0	0
	Oedaleus infernalis	1	1	18	7	14	4	1	0	0	0
	Locusta migratoria L.	0	1	8	0	0	0	1	2	0	0
	Bryodemella tuberculatum dilutum	0	0	0	4	0	0	0	0	3	1
	Angaracris rhodopa	2	0	2	3	17	1	0	0	0	0
	Aiolopus tamulus	0	0	2	2	0	0	4	2	0	1
	Megaulacobothrus aethalinus	2	0	0	0	0	0	0	0	1	1
	Euchorthippus cheui	0	1	0	0	0	2	0	1	0	0
	Euchorthippus yungningensis	0	1	1	1	0	2	1	0	0	0
	Glyptobothrus albonemus	1	0	0	0	0	0	1	1	0	0
	Chorthippus qingzangensis	0	0	0	0	0	2	0	0	1	0
	Xenocatantops humilis	0	0	0	0	0	0	5	0	0	0
	Calliptamus barbarus	1	0	0	0	16	0	0	0	0	0
	Zichya alashanica	0	1	0	0	0	2	0	0	0	0
	Pseudotmethis Bei-Bienko Pseudotmethis alashanicus	0	0	0	0	0	0	0	0	1	0
	Mecopoda elongata	0	0	0	1	0	0	0	0	0	0
	Pyrrhocoris sibiricus Kuschakevich	4	0	0	0	0	0	0	0	0	0
	Emblethis denticollis	2	0	0	0	0	0	0	0	0	0
	Nysius ericae	0	0	0	0	0	0	1	0	0	0
	Poeciloscytus cognatus	57	105	119	297	470	366	298	164	191	101
	Adelphocoris lineolatus	0	1	3	0	0	0	0	0	0	0
	Trigonotylus coelestialium	0	17	7	128	254	96	96	59	14	1
	Adelphocoris quadripunctatus	0	0	4	23	0	0	0	0	0	0
	Hydrometra sp.	0	0	3	12	0	0	2	1	1	0
	Leptocorisa chinensis	0	0	0	0	0	0	0	0	1	1
	Eurydema dominulus	0	0	0	0	1	1	0	0	1	0
	Dolycoris baccarum	0	1	0	0	0	0	0	0	1	0
	Carpocoris seidenstueckeri	0	0	1	0	1	0	1	0	0	0
	Psammotettix striatus	69	63	7	98	215	43	16	44	16	4
	Macrosteles masatonis	3	0	2	0	0	1	0	0	0	0
	Cicadella viridis	0	0	0	0	0	0	1	0	0	0
	Empoasca biguttula	0	0	0	0	0	0	0	0	1	0
	Gargarini Gargara	0	0	1	0	0	0	0	0	0	0
	Sogatella furcifera	0	0	0	0	0	0	0	0	0	1
	Parasarcophaga.sp	19	36	81	152	206	54	86	88	5	3
	Neomyia coeruleifrons	1	0	0	0	0	0	0	0	0	0
	Eupeodes flavofasciatus	1	0	0	0	0	0	0	0	0	0
	Sphaerophoria sp.	0	1	0	0	0	0	0	1	1	0
	Ischiodon scutellaris	0	3	1	1	17	0	0	0	0	0
	Helophilus affinis	0	0	0	1	0	4	0	0	0	0
	Dideopsis aegrotus	0	0	0	0	0	1	0	0	1	0
	Asarkina porcina	0	0	0	0	12	0	0	0	0	0
	Allobaccha apicalis	0	0	0	0	0	2	0	1	0	0
	Eristalinus arvorum	0	0	3	0	0	0	0	0	2	0
	Chromatomyia horticola	0	1	2	14	16	4	0	0	0	2
	Homoneura sp.1	0	1	1	0	0	0	0	0	0	0
	Scathophaga stercoraria	0	0	0	0	0	1	0	0	0	0
	Neoceratitis asiatica	0	0	1	0	0	0	0	0	0	0
	Peletina sp.	0	2	0	0	5	0	0	1	0	0
	Sphaerophoria sp.	0	2	0	0	0	0	0	0	0	0
	Anastoechus neimongolanus	0	0	0	0	4	2	0	0	0	0
	Anthrax sp.	1	0	0	0	0	0	0	0	0	0
	Anastoechus sp.	0	1	1	1	17	0	0	1	0	0
	Sargus metallinus	0	0	0	0	0	3	0	0	0	0
	Rhagio sp.	0	3	0	0	0	0	3	0	0	0
	Gymnastes sp.	0	0	0	1	0	0	0	0	0	0
	Hexatoma (Eriocera) sp.2	0	4	1	7	0	0	0	0	0	0
	Cophinopoda chinensis	0	0	0	0	0	0	0	0	1	0
	Adonia variegata	0	0	0	0	0	0	0	1	0	0
	Coccinella quatuordecimpustulata	2	3	85	102	78	13	25	6	2	2
	Coccinella septempunctata	2	4	1	3	0	0	3	0	0	0
	Harmonia axyridis	2	1	0	0	0	1	0	0	0	1
	Hippodamia tredecimpunctata	0	0	0	0	0	0	0	0	1	0
	Mylabris calida	0	1	0	0	8	1	3	0	0	0
	Epicauta obscurocephala	0	0	0	1	0	0	0	0	0	1
	Maladera verticalis	0	1	0	0	0	0	0	0	0	0
	Anomala chamaeleon	0	2	0	3	3	0	0	0	0	0
	Pallasiola absinthii	0	0	1	0	0	0	0	0	0	0
	Chrysolina aeruginosa	0	1	0	0	0	0	0	1	0	0
	Chrysolina aurichalcea	0	0	1	0	0	0	0	0	0	0
	Chrysochus chinensis	0	0	0	0	13	0	0	0	0	0
	Cerogria quadrimaculata	1	0	0	0	0	0	0	0	0	0
	Lagria rufipennis	0	1	1	0	9	0	0	0	0	1
	Harpalus sinicus	0	0	0	0	0	0	0	0	1	0
	Cybister sharp	0	1	0	0	7	0	0	1	0	0
	Sipalus gigas	0	1	0	0	0	0	0	0	0	0
	Charops bicolor	0	1	1	0	0	0	0	0	0	0
	Bruchophagus glycyrrhizae	2	2	0	2	0	0	0	0	0	0
	Bruchophagus neocaraganae	3	0	5	12	0	2	0	0	0	0
	Chouioia cunea	0	0	0	0	10	2	0	0	0	0
	Chelonus sp.	0	0	1	0	0	0	0	0	0	0
	Podalonia affinis affinis	0	0	1	0	0	0	0	0	0	0
	Sceliphron madraspatanum	0	1	0	0	0	0	0	0	0	0
	Ammophila sp.	0	0	0	0	0	0	0	1	0	1
	Coptera sp.	0	0	0	0	2	0	0	0	0	0
	Apis cerana	0	0	0	0	0	1	0	0	0	0
	Apis mellifera	0	1	0	0	0	0	0	0	0	0
	Pithitis smaragdula	0	0	0	0	3	0	1	0	0	0
	Bombus richardsi	0	0	0	0	3	0	0	0	0	0
	Xanthosaurus remota	0	0	0	0	0	1	0	0	0	0
	Aglaostigma leucogaster	0	0	0	0	4	0	0	0	0	1
	Formica candida	0	0	0	0	2	0	0	0	0	0
	Camponotus japonicus	0	0	0	0	3	0	0	0	0	0
	Spodoptera exigua	0	0	7	0	0	3	1	1	0	1
	Chrysoperla sinica	4	0	3	67	85	0	9	0	0	0
