# Supplementary material for: Patterns and Drivers of Aboveground Insect Diversity along Ecological Transect in Temperate Grazed Steppes of Eastern Eurasian
Source: Insects. 2023 Feb 15;14(2):191. doi: 10.3390/insects14020191 (PMC9964858; doi:10.3390/insects14020191)
Supplement: Supplementary file 1 [file insects-14-00191-s001.zip › Supplementary Materials Table S3.xlsx]

## Sheet: Sheet1
	Table S3. Environmental variables of 40 samples of 10 sites across the latitude gradient in the EEST.
	Site	Steppe type	Longitude	Latitude	MAT	MAP	GI	PH	PC	PB	PS
	1_1	Typical	116.746	42.1871	1.8357	367.948	136.82	23.22	39	293.24	0.9872
	1_2	Typical	116.736	42.18	1.8372	367.964	136.943	24.89	38	294.36	0.7795
	1_3	Typical	116.741	42.177	1.849	367.982	136.742	23.56	40	302.1	0.81216
	1_4	Typical	116.739	42.1865	1.8351	367.635	136.832	25.36	39	294.45	0.8215
	2_1	Typical	116.061	42.717	1.8476	416.412	63.43	33.43	31	239.25	1.0359
	2_2	Typical	116	42.753	1.84	416.52	63.52	32.69	32	249.26	1.2354
	2_3	Typical	116.055	42.795	1.8365	416.853	64.52	33.28	31	268.47	1.7845
	2_4	Typical	116.268	42.801	1.83	416.932	64.205	33.89	33	220.32	1.3369
	3_1	Typical	116.668	43.4396	1.6729	427.694	32.04	33.74	34	223.26	1.654
	3_2	Typical	116.667	43.482	1.622	420.635	32.3421	34.68	35	265.22	1.9875
	3_3	Typical	116.682	43.5625	1.602	415.265	32.2654	34.52	34	246.35	1.857
	3_4	Typical	116.702	43.895	1.5588	403.365	32.685	34.8	33	210.32	1.2684
	4_1	Typical	115.858	43.9551	1.2365	436.504	63.71	41.15	46	295.16	2.3698
	4_2	Typical	115.856	44.032	1.203	456.852	63.762	41.02	45	289	2.00587
	4_3	Typical	115.832	44.065	1.1985	465.453	65.201	42.36	44	265	2.12003
	4_4	Typical	115.866	44.12	1.185	476.536	63.2102	40.21	48	285.336	2.3698
	5_1	Typical	115.78	44.7183	0.5675	484.66	53.72	57.84	52	325.42	2.368
	5_2	Typical	115.776	44.7356	0.562	485.52	53.682	56.89	52	312	2.3155
	5_3	Typical	115.768	44.7632	0.558	485.683	53.6987	57.12	53	309	1.9862
	5_4	Typical	115.685	44.789	0.502	490.206	53.125	57.67	55	336.25	2.0025
	6_1	Desert	115.107	44.9698	0.2009	395.691	51.53	37.44	48	278.32	0.9825
	6_2	Desert	115.108	44.996	0.2	395.362	51.3652	37.65	46	285.63	0.7519
	6_3	Desert	115.365	45.0362	0.189	394.685	51.056	38.26	49	216.32	0.8957
	6_4	Desert	115.298	45.1023	0.1765	394.236	51.46	39.67	47	230.52	0.89258
	7_1	Desert	114.839	45.3271	0.1503	393.104	40.06	24.46	32	168.56	0.8715
	7_2	Desert	114.869	45.395	0.14	390.325	40	21.36	35	149.48	0.7512
	7_3	Desert	114.903	45.585	0.1255	389.628	39.5682	26.49	36	116.42	0.9854
	7_4	Desert	114.916	45.632	0.112	382.658	39.325	25.72	30	132.38	0.6288
	8_1	Desert	112.944	46.1102	1.1542	199.68	14.71	38.98	40	164.78	0.5966
	8_2	Desert	112.941	46.2063	1.0653	200.364	14.752	38.46	38	158.36	0.63115
	8_3	Desert	112.965	46.321	0.9861	201.562	14.6857	39.56	36	178.94	0.6318
	8_4	Desert	112.985	46.425	0.6821	215.636	14.652	38.12	40	156.21	0.6987
	9_1	Desert	113.496	46.9676	-0.283532	246.2	7.61	33.66	20	108.88	0.59248
	9_2	Desert	113.507	46.9956	-0.3866	248.657	7.592	33.12	23	100.23	0.6978
	9_3	Desert	113.589	47.021	-0.4985	240.685	7.612	32.85	25	89.37	0.6879
	9_4	Desert	113.765	47.325	-0.6582	238.578	7.94	33.47	20	99.32	0.5724
	10_1	Desert	114.188	47.6582	-1.54841	224.06	4.91	33.78	24	97.69	0.3254
	10_2	Desert	114.186	47.72	-1.6536	223.421	4.876	33.12	25	102.65	0.4654
	10_3	Desert	114.169	47.768	-1.7035	221.324	4.652	33.59	23	87.36	0.4872
	10_4	Desert	114.178	47.803	-1.8567	220.012	4.548	32.47	24	90.85	0.3589
	MAT(℃): mean annual temperature; MAP(mm): mean annual precipitation; GI: grazing intensity；PH: plant height; PC: plant cover; PB: plant biomass; PS: plant shannon-Wiener index
